# Supplementary material for: Prognostic value of baseline, interim and end-of-treatment 18F-FDG PET/CT parameters in extranodal natural killer/T-cell lymphoma: A meta-analysis
Source: PLoS One. 2018 Mar 20;13(3):e0194435. doi: 10.1371/journal.pone.0194435 (PMC5860776; doi:10.1371/journal.pone.0194435)
Supplement: S1 Table — (XLSX) [file pone.0194435.s003.xlsx]

## Sheet: 研究结果
		PFS			OS
Jiang et al, 2017 [21]		HR	95 % CI	p	HR	95 % CI	p
	end-of-treatmenDS(4–5 vs. 1–3)	3.542	1.135–11.056	0.029	3.535	1.135–11.012	0.029
		PFS			OS
		HR	95 % CI	p	HR	95 % CI	p
Chang et al, 2017 [22]	beforePET (SUVmax≥ 15.1 vs. <15.1)	1.239	0.442–3.472	0.683	6.671	1.413–31.501	0.017
	beforePET (MTV≥ 16.1vs. <16.1)	2.313	0.827–6.472	0.11	1.209	0.303–4.824	0.788
	beforePET (TLG≥ 44.7 vs. <44.7)	6.94	1.413–34.12	0.017	8.632	1.090–68.336	0.041
	InterimDS	5.355	1.646–17.424	0.005	5.596	1.159–27.015	0.032
	end-of-treatmentDS	3.926	1.189–12.963	0.025	4.74	1.127–19.939	0.034
		FPS			OS
Liang et al, 2016 [23]		HR	95 % CI	p	HR	95 % CI	p
	WB3SUVmax>15.8	3.67	1.19-11.29	0.023	4.51	1.02-19.91	0.047
Lim et al, 2016 [24]		PFS			OS
		HR	95 % CI	p	HR	95 % CI	p
	before ASCT: DS 1–2 vs DS 3–5	3.39	1.06–9.85	0.039	3.56	0.87–14.47	0.076
		FPS			OS
Jiang et al, 2015 [25]		HR	95 % CI	P	HR	95 % CI	P
	InterimDS1-3/4-5	7.787	2.580–23.504	<0.001	17.494	2.247–136.217	<0.001
	Interim ΔSUVmax <47%/>47%	0.421	0.177–0.998	0.054	0.223	0.068–0.736	0.013
Kim et al, 2015 [26]		PFS			OS
		HR	95 % CI	p	HR	95 % CI	p
	Post-treatment DS 3–4	3.607	1.772–7.341	<0.001	2·827	1.205–6.632	0.017
		PFS			OS
		HR	95 % CI	p	HR	95 % CI	p
Kim et al, 2013 [27]	beforeSUVmax<=8.1	6.18	1.1 – 33.4	0.036	5.57	0.6 – 45.3	0.111
	WBMTV <=14.4	5.96	1.4 – 25.3	0.016	8.37	1.0 – 67.9	0.048
	WBTLG ≤52.7	4.74	1.1 – 19.9	0.035	6.97	0.8 – 55.5	0.068
		FPS			OS
Bai et al, 2013 [28]		HR	95 % CI	p	HR	95 % CI	p
	beforeSUVmax	3.931	1.244–12.425	0.004	3.931	1.244–12.425	0.02
		FPS			OS
Song et al, 2013 [29]		HR	95 % CI	P	HR	95 % CI	P
	beforeMTV>=35.2 cm3	4.17	1.714–10.147	0.002	4.102	1.617–10.408	0.003
